# Supplementary material for: Lung Cancer Screening in Brazil Comparing the 2013 and 2021 USPSTF Guidelines
Source: JAMA Netw Open. 2023 Dec 11;6(12):e2346994. doi: 10.1001/jamanetworkopen.2023.46994 (PMC10714246; doi:10.1001/jamanetworkopen.2023.46994)
Supplement: Supplement 1. — eTable 1. Estimated Number and Percentage of Current and Former Smokers Aged 50-80 Years Old by Sociodemographic Characteristics in Brazil, 2019 eTable 2. Estimated Number and Percentage of Current and Former Smokers Eligible for Low-Dose CT Lung Cancer Screening Under USPSTF-2013 Eligibility Criteria by Sociodemographic Characteristics in Brazil, 2019 eTable 3. Estimated Number and Percentage of Current and Former Smokers Eligible for Low-Dose CT Lung Cancer Screening Under USPSTF-2021 Eligibility Criteria by Sociodemographic Characteristics in Brazil, 2019 eTable 4. Estimated Outcomes of Lung Cancer Screening for Current and Former Smokers Aged 50–80 by Sociodemographic Characteristics in Brazil, 2019 eTable 5. Estimated Outcomes of Lung Cancer Screening Under USPSTF-2013a Eligibility Criteria by Sociodemographic Characteristics in Brazil, 2019 eTable 6. Estimated Outcomes of Lung Cancer Screening Under USPSTF-2021b Eligibility Criteria by Sociodemographic Characteristics in Brazil, 2019 [file jamanetwopen-e2346994-s001.xlsx]

## Sheet: Table of Contents
Emmerick ICM, Campos MR, Pires DC, et al. Lung cancer screening in Brazil comparing the 2013 and 2021 USPSTF guidelines. JAMA Netw Open. 2023;6(12):e2346994. doi:10.1001/jamanetworkopen.2023.46994
This supplemental material has been provided by the authors to give readers additional information about their work.
eTable 1. Estimated number and percentage of current and former smokers aged 50-80 years old by sociodemographic characteristics in Brazil, 2019
eTable 2. Estimated number and percentage of current and former smokers eligible for low-dose CT lung cancer screening under USPSTF-2013 eligibility criteria by socio-demographic characteristics in Brazil, 2019
eTable 3. Estimated number and percentage of current and former smokers eligible for low-dose CT lung cancer screening under USPSTF-2021 eligibility criteria by socio-demographic characteristics in Brazil, 2019
eTable 4. Estimated outcomes of lung cancer screening for current and former smokers aged 50–80 by sociodemographic characteristics in Brazil, 2019
eTable 5. Estimated outcomes of lung cancer screening under USPSTF-2013a eligibility criteria by socio-demographic characteristics in Brazil, 2019
eTable 6. Estimated outcomes of lung cancer screening under USPSTF-2021b eligibility criteria by socio-demographic characteristics in Brazil, 2019

## Sheet: eTable_1
eTable 1. Estimated number and percentage of current and former smokers aged 50-80 years old by sociodemographic characteristics in Brazil, 2019.
	Current smokers						Former smokers						Never smokers
	%	IC95%		n	IC95%		%	IC95%		n	IC95%		%	IC95%		n	IC95%
Total	14.0255	13.4157	14.6582	7.76286e+06	7.39933e+06	8.12639e+06	35.264	34.352	36.1869	1.95181e+07	1.89162e+07	2.01199e+07	50.8131	49.87	51.7556	3.00411e+07	2.9263e+07	3.08192e+07
Sex
Female	11.9316	11.1751	12.7319	3.59266e+06	3.33879e+06	3.84653e+06	32.5298	31.347	33.7353	9.79489e+06	9.35528e+06	1.02345e+07	56.0326	54.8324	57.2257	1.81939e+07	1.76417e+07	1.8746e+07
Male	16.5236	15.5165	17.5824	4.1702e+06	3.89676e+06	4.44364e+06	38.5261	37.1475	39.9234	9.72317e+06	9.29674e+06	1.01496e+07	44.4538	42.9779	45.9396	1.18472e+07	1.13029e+07	1.23915e+07
Age
50-60	16.226	15.2469	17.2552	4.6035e+06	4.29612e+06	4.91088e+06	30.4747	29.1776	31.8036	8.64603e+06	8.20803e+06	9.08403e+06	57.588	55.533	59.6171	7.75321e+06	7.32191e+06	8.18452e+06
61-70	13.5733	12.5574	14.6576	2.38668e+06	2.19141e+06	2.58196e+06	39.0331	37.4916	40.5968	6.86346e+06	6.51793e+06	7.20898e+06	50.2067	48.236	52.1768	6.34359e+06	5.97811e+06	6.70906e+06
71-80	8.22564	7.22171	9.35507	772679	669749	875609	42.6737	40.6031	44.7703	4.00857e+06	3.74144e+06	4.2757e+06	46.9494	44.9117	48.9972	4.78492e+06	4.5103e+06	5.05953e+06
Race/skin color
White	13.0106	12.1351	13.9393	3.48961e+06	3.22736e+06	3.75187e+06	34.828	33.4569	36.2247	9.34129e+06	8.89589e+06	9.7867e+06	52.4686	51.1207	53.8129	1.51623e+07	1.45938e+07	1.57307e+07
Black	15.0023	13.2653	16.9223	885641	769061	1.00222e+06	37.7078	34.9092	40.5909	2.22604e+06	2.01713e+06	2.43494e+06	46.8223	44.0875	49.5764	2.94494e+06	2.70248e+06	3.18741e+06
Brown	15.0367	14.0467	16.0834	3.26519e+06	3.02492e+06	3.50546e+06	35.3557	34.0197	36.7151	7.67745e+06	7.30611e+06	8.04878e+06	49.5382	48.119	50.9582	1.13762e+07	1.09083e+07	1.18441e+07
Yellow or Indigenous	13.4857	9.49216	18.8101	122416	78316.7	166515	30.028	23.5031	37.477	272579	202739	342418	57.5796	49.7547	65.042	557141	426029	688254
Education Level
None	18.3357	16.5746	20.2386	1.08133e+06	961000	1.20166e+06	40.0804	37.718	42.4899	2.3637e+06	2.1718e+06	2.5556e+06	42.9836	40.7669	45.2288	3.07265e+06	2.85561e+06	3.2897e+06
Middle school incomplete	15.6195	14.6307	16.6622	3.67781e+06	3.41876e+06	3.93686e+06	37.164	35.6984	38.6535	8.75072e+06	8.3181e+06	9.18335e+06	47.5692	46.1019	49.0407	1.20504e+07	1.15491e+07	1.25517e+07
High-school incomplete	12.8841	11.2463	14.7208	838796	721806	955786	35.1848	32.532	37.9323	2.29064e+06	2.06527e+06	2.51601e+06	52.1499	49.3613	54.9253	3.49634e+06	3.22033e+06	3.77234e+06
High-school	11.9013	10.5471	13.4033	1.26121e+06	1.09436e+06	1.42806e+06	31.7852	29.818	33.8196	3.36836e+06	3.10389e+06	3.63284e+06	56.3887	54.1849	58.5676	6.15542e+06	5.79792e+06	6.51293e+06
College incomplete	15.7905	11.6039	21.1265	174071	114309	233834	34.4687	28.6842	40.7531	379977	290887	469068	49.8547	43.1189	56.5959	555104	460896	649311
College	9.48236	8.13528	11.0257	729644	609819	849469	30.7307	28.3549	33.2132	2.36465e+06	2.11957e+06	2.60973e+06	59.5891	57.0749	62.054	4.71116e+06	4.38694e+06	5.03539e+06
Geographic Region
North (N)	11.0521	9.80392	12.4373	361443	316607	406280	30.5538	28.5309	32.6545	999216	918632	1.0798e+06	58.4354	56.3021	60.5375	2.03646e+06	1.91807e+06	2.15485e+06
Northeast (NE)	12.798	11.889	13.7657	1.73412e+06	1.60146e+06	1.86679e+06	38.1609	36.8036	39.5369	5.17077e+06	4.93376e+06	5.40778e+06	48.7631	47.369	50.1591	7.15136e+06	6.87048e+06	7.43224e+06
Southeast (SE)	14.4782	13.4067	15.6198	3.7327e+06	3.43405e+06	4.03136e+06	35.4029	33.7611	37.0799	9.12743e+06	8.62455e+06	9.63031e+06	50.4084	48.6995	52.1164	1.38667e+07	1.32195e+07	1.45138e+07
South (S)	15.6158	14.2965	17.0326	1.3825e+06	1.24753e+06	1.51747e+06	33.6184	31.7643	35.5245	2.97632e+06	2.78353e+06	3.16911e+06	51.1445	49.1775	53.1079	4.79033e+06	4.52388e+06	5.05677e+06
West-centre (CW)	14.1806	12.608	15.9136	552093	480469	623717	31.9606	29.7955	34.2065	1.24432e+06	1.14699e+06	1.34165e+06	53.6282	51.4134	55.8288	2.19623e+06	2.04547e+06	2.34698e+06
Source: National Household Survey (NHS), 2019.

## Sheet: eTable_2
eTable 2. Estimated number and percentage of current and former smokers eligible for low-dose CT lung cancer screening under USPSTF-2013 eligibility criteria by socio-demographic characteristics in Brazil, 2019.
	Current smokers						Former smokers
	%	IC95%		n	IC95%		%	IC95%		n	IC95%
Total	58.1622	54.4383	61.8862	2.99205e+06	2.80048e+06	3.18363e+06	41.8378	37.9325	45.743	2.15227e+06	1.95137e+06	2.35317e+06
Sex
Female	55.564	48.7243	62.4037	1.16164e+06	1.01865e+06	1.30464e+06	44.436	38.4578	50.4141	928995	804014	1.05398e+06
Male	59.9411	54.7249	65.1573	1.83041e+06	1.67112e+06	1.9897e+06	40.0589	34.8766	45.2413	1.22327e+06	1.06502e+06	1.38153e+06
Age
55-60	66.196	58.2095	74.1825	1.2793e+06	1.12495e+06	1.43365e+06	33.804	27.7808	39.8272	653295	536890	769699
61-70	56.8595	51.0183	62.7008	1.30221e+06	1.16843e+06	1.43599e+06	43.1405	37.3863	48.8946	988011	856228	1.11979e+06
71-80	44.5514	36.407	52.6958	410545	335494	485596	55.4486	44.285	66.6121	510963	408090	613836
Race/skin color
White	55.1047	49.1343	61.0751	1.38452e+06	1.23451e+06	1.53453e+06	44.8953	38.9375	50.8532	1.12801e+06	978315	1.2777e+06
Black	59.7449	46.4647	73.0252	293662	228386	358939	40.2551	27.4717	53.0385	197864	135031	260698
Brown	61.0211	54.5119	67.5304	1.26548e+06	1.13049e+06	1.40047e+06	38.9789	33.5628	44.395	808358	696037	920679
Yellow or Indigenous	72.846	22.688	100	48391.7	15071.7	81711.6	27.154	11.8196	42.4885	18038.5	7851.76	28225.2
Education Level
None	70.9793	59.5811	82.3776	522639	438711	606567	29.0207	22.7206	35.3208	213687	167297	260076
Middle school incomplete	57.1437	51.3484	62.939	1.39215e+06	1.25096e+06	1.53333e+06	42.8563	36.5183	49.1943	1.04407e+06	889667	1.19848e+06
High-school incomplete	53.1722	40.5239	65.8204	300241	228822	371661	46.8278	34.7903	58.8654	264418	196447	332389
High-school	56.3032	42.8101	69.7963	489694	372339	607050	43.6968	34.5421	52.8514	380050	300428	459673
College incomplete	51.7522	24.6889	78.8155	64480.9	30761.2	98200.6	48.2478	9.43681	87.0588	60114.7	11757.9	108471
College	53.9883	40.3637	67.6129	222850	166611	279089	46.0117	34.7907	57.2327	189925	143608	236243
Geographic Region
North (N)	62.0571	51.5781	72.5361	130937	108827	153047	37.9429	29.7831	46.1026	80057	62840.5	97273.6
Northeast (NE)	60.3868	54.0474	66.7261	667127	597093	737162	39.6132	34.4118	44.8147	437630	380167	495093
Southeast (SE)	56.4776	50.3772	62.5779	1.4556e+06	1.29837e+06	1.61282e+06	43.5224	36.6441	50.4008	1.1217e+06	944427	1.29898e+06
South (S)	57.8604	49.9068	65.814	535044	461496	608593	42.1396	34.7903	49.4889	389672	321712	457632
West-centre (CW)	62.2708	51.761	72.7806	203349	169029	237669	37.7292	29.5296	45.9287	123207	96430.7	149983
Source: National Household Survey (NHS), 2019.
USPSTF-2013 criteria: adults aged 55 to 80 years who have a 30-pack-year smoking history and currently smoke or have quit within the past 15 years

## Sheet: eTable_3
eTable 3. Estimated number and percentage of current and former smokers eligible for low-dose CT lung cancer screening under USPSTF-2021 eligibility criteria by socio-demographic characteristics in Brazil, 2019.
	Current smokers						Former smokers
	%	IC95%		n	IC95%		%	IC95%		n	IC95%
Total	59.0033	56.1156	61.891	4.94464e+06	4.70264e+06	5.18664e+06	40.9967	38.109	43.8844	3.43564e+06	3.16017e+06	3.71111e+06
Sex
Female	58.5632	53.4214	63.705	2.05426e+06	1.87389e+06	2.23462e+06	41.4368	36.295	46.5786	1.4535e+06	1.29436e+06	1.61265e+06
Male	59.3201	55.0696	63.5707	2.89039e+06	2.68328e+06	3.09749e+06	40.6799	36.4293	44.9304	1.98213e+06	1.76004e+06	2.20423e+06
Age
50-60	62.8628	57.5705	68.1551	2.73625e+06	2.50589e+06	2.96662e+06	37.1372	31.8449	42.4295	1.61649e+06	1.41788e+06	1.81509e+06
61-70	58.4948	52.9466	64.0429	1.7098e+06	1.54762e+06	1.87197e+06	41.5052	35.9571	47.0534	1.21319e+06	1.06511e+06	1.36128e+06
71-80	45.1398	37.9002	52.3795	498591	418626	578557	54.8602	47.6205	62.0998	605958	499124	712791
Race/skin color
White	57.6478	52.8768	62.4189	2.35819e+06	2.16302e+06	2.55336e+06	42.3522	37.5811	47.1232	1.73249e+06	1.53169e+06	1.9333e+06
Black	60.6624	50.739	70.5857	509061	425787	592335	39.3376	29.4143	49.261	330110	253664	406556
Brown	59.8648	54.6994	65.0303	1.9938e+06	1.82176e+06	2.16583e+06	40.1352	34.9697	45.3006	1.3367e+06	1.17831e+06	1.49509e+06
Yellow or Indigenous	69.7034	36.5198	100	83591.6	43796.3	123387	30.2966	0	63.4802	36333.1	17084.8	55581.3
Education Level
None	68.9721	60.1358	77.8085	715303	623662	806944	31.0279	22.1915	39.8642	321787	263837	379737
Middle school incomplete	59.6595	54.711	64.608	2.39997e+06	2.20091e+06	2.59904e+06	40.3405	35.392	45.289	1.62281e+06	1.42758e+06	1.81804e+06
High-school incomplete	51.7294	42.7153	60.7435	511136	422068	600204	48.2706	39.2565	57.2847	476959	372128	581790
High-school	58.1636	48.2947	68.0325	806522	669675	943368	41.8364	31.9675	51.7053	580121	481824	678418
College incomplete	56.8969	31.1456	82.6482	105983	58015.6	153951	43.1031	17.3518	68.8544	80289.1	30186.6	130391
College	53.4275	42.27	64.5849	405725	320996	490454	46.5725	35.4151	57.73	353669	279107	428232
Geographic Region
North (N)	60.6208	52.7289	68.5127	206554	179664	233445	39.3792	31.4873	47.2711	134177	110787	157568
Northeast (NE)	59.6135	54.7181	64.509	1.087e+06	997736	1.17627e+06	40.3865	35.491	45.2819	736412	657636	815188
Southeast (SE)	57.6689	52.8123	62.5256	2.40022e+06	2.19808e+06	2.60236e+06	42.3311	37.4744	47.1877	1.76185e+06	1.51568e+06	2.00802e+06
South (S)	60.4003	54.9113	65.8894	907974	825460	990489	39.5997	34.1106	45.0887	595286	510229	680344
West-centre (CW)	62.2528	53.7291	70.7765	342891	295942	389840	37.7472	29.2235	46.2709	207913	171863	243962
Source: National Household Survey (NHS), 2019.
USPSTF-2021 criteria: adults aged 50 to 80 years who have a 20-pack-year smoking history and currently smoke or have quit within the past 15 years

## Sheet: eTable_4
eTable 4. Estimated outcomes of lung cancer screening for current and former smokers aged 50–80 by sociodemographic characteristics in Brazil, 2019.											eTable 4. Estimated outcomes of lung cancer screening for current and former smokers aged 50–80 by sociodemographic characteristics in Brazil, 2019. (continuation)
					LCDRAT Model								LCRAT Model					YLG
		Elegible to screening (pop)	Mean age among screening-eligible individuals (CI 95%)	Mean of False-positive CT lung screens per 1000 (CI 95%)	Mean of Number of lung cancer deaths per 1000 (CI 95%)	Mean of Screening reduced lung cancer deaths per 1000 (CI 95%)	Number of lung cancer deaths in the absence of screening (CI 95%)	Number of preventable lung cancer deaths elegible (CI 95%)	NNS to prevent 1 lung cancer death (CI 95%)	Mean 5-year lung cancer death risk (CI 95%)			Mean of Number with lung cancer diagnosed per 1000 (CI 95%)	Mean of Screening increase lung cancer diagnosis per 1000 (CI 95%)	Number of screening increase lung cancer diagnosis (CI 95%)	NNS to diagnosis 1 lung cancer case (CI 95%)	Mean 5-year lung cancer risk (CI 95%)	Mean Years of life gained (YLG) if lung cancer is found early due to screening (CI 95%)	Mean YLG if lung cancer death is averted due to screening (CI 95%)
Geographic Regions	N	1.36066e+06	61.8097	314.92	11.0863	2.26161	15084.7	3077.28	442.163	1.10863	Geographic Regions	N	16.1661	2.00459	2727.57	498.854	1.61661	2.55876	23.4646
			(61.4 to 62.2)	(312 to 318)	(10.3 to 11.9)	(2.1 to 2.4)	(13952 to 16218)	(2846 to 3308)	(411 to 478)	(1.0 to 1.2)			(15;17.3)	(1.9;2.1)	(2537 to 2918)	(466 to 536)	(1.5 to 1.7)	(2.5 to 2.6)	(23.1 to 23.8)
	NE	6.90489e+06	62.2783	316.212	10.891	2.22176	75201.1	15341	450.094	1.0891		NE	16.1037	1.99686	13788.1	500.787	1.61037	2.49551	23.152
			(62.0 to 62.5)	(315 to 318)	(10.4 to 11.4)	(2.1 to 2.3)	(71703 to 78699)	(14627 to 16055)	(430 to 472)	(1.0 to 1.1)			(15.4;16.8)	(1.9;2.1)	(13194 to 14383)	(480 to 523)	(1.5 to 1.7)	(2.4 to 2.5)	(22.9 to 23.4)
	SE	1.28601e+07	62.4473	315.722	9.82781	2.00487	126387	25782.9	498.785	0.982781		SE	14.8738	1.84436	23718.7	542.194	1.48738	2.43446	22.8812
			(62.2 to 62.7)	(314 to 318)	(9.3 to 10.3)	(1.9 to 2.1)	(120170 to 132604)	(24515 to 27051)	(475 to 525)	(0.9 to 1.0)			(14.2;15.6)	(1.8;1.9)	(22631 to 24806)	(518 to 568)	(1.4 to 1.6)	(2.42 to 2.45)	(22.7 to 23.1)
	S	4.35882e+06	62.2276	320.05	10.4568	2.13319	45579.5	9298.21	468.781	1.04568		S	16.0323	1.988	8665.35	503.017	1.60323	2.37138	22.7066
			(61.9 to 62.6)	(318 to 322)	(9.8 to 11.1)	(2 to 2.3)	(42754 to 48405)	(8722 to 9875)	(441 to 500)	(1.0 to 1.1)			(15.1;17)	(1.9;2.1)	(8167 to 9163)	(476 to 534)	(1.5 to 1.7)	(2.3 to 2.4)	(22.4 to 23.0)
	MW	1.79642e+06	61.609	311.425	9.3331	1.90395	16766.1	3420.29	525.223	0.93331		MW	14.1161	1.7504	3144.45	571.298	1.41161	2.50106	23.6899
			(61.2 to 62.0)	(309 to 314)	(8.6 to 10.1)	(1.8 to 2.1)	(15436 to 18096)	(3149 to 3692)	(487 to 570)	(0.9 to 1.0)			(13.1;15.2)	(1.6;1.9)	(2910 to 3378)	(532 to 617)	(1.3 to 1.5)	(2.47 to 2.53)	(23.3 to 24.0)
Age in years	50-60	1.32495e+07	55.2369	290.569	4.35732	0.888894	57732.5	11777.4	1124.99	0.435732	Age in years	50-60	7.55264	0.936527	12408.5	1067.77	0.755264	2.7474	28.7088
			(55.2 to 55.3)	(289 to 292)	(4.2 to 4.5)	(0.9 to 0.9)	(55947 to 59518)	(11413 to 12142)	(1091 to 1161)	(0.4 to 0.5)			(7.3 to 7.8)	(0.9 to 1)	(12066 to 12751)	(1039 to 1098)	(0.7 to 0.8)	(2.7 to 2.8)	(28.6 to 28.8)
	61-70	9.25014e+06	65.1071	328.886	11.8356	2.41446	109481	22334.1	414.171	1.18356		61-70	17.8421	2.21242	20465.2	451.994	1.78421	2.40241	20.4491
			(65 to 65.2)	(327 to 330)	(11.4 to 12.2)	(2.3 to 2.5)	(105794 to 113168)	(21582 to 23086)	(401 to 429)	(1.1 to 1.2)			(17.3 to 18.4)	(2.1 to 2.3)	(19808 to 21122)	(438 to 467)	(1.7 to 1.8)	(2.39 to 2.42)	(20.3 to 20.6)
	71-80	4.78125e+06	74.8306	357.929	23.6294	4.8204	112978	23047.5	207.452	2.36294		71-80	32.3407	4.01025	19174	249.361	3.23407	1.85565	13.512
			(74.7 to 74.9)	(356 to 360)	(22.5 to 24.7)	(4.6 to 5.0)	(107757 to 118199)	(21983 to 24113)	(198 to 218)	(2.3 to 2.5)			(30.8 to 33.8)	(3.8 to 4.2)	(18282 to 20066)	(238 to 262)	(3.1 to 3.4)	(1.8 to 1.9)	(13.4 to 13.6)
Sex	Male	1.38934e+07	62.5747	323.223	12.4695	2.54378	173243	35341.6	393.116	1.24695	Sex	Male	17.9828	2.22987	30980.4	448.457	1.79828	2.45527	21.6379
			(62.4 to 62.8)	(322 to 325)	(12.0 to 12.9)	(2.5 to 2.6)	(167398 to 179088)	(34149 to 36534)	(380 to 407)	(1.2 to 1.3)			(17.4 to 18.6)	(2.2 to 2.3)	(29994 to 31966)	(435 to 463)	(1.74 to 1.86)	(2.4 to 2.5)	(21.5 to 21.8)
	Female	1.33876e+07	61.6987	307.284	7.89258	1.61009	105662	21555.1	621.085	0.789258		Female	12.6291	1.56601	20965.1	638.564	1.26291	2.48457	24.883
			(61.5 to 61.9)	(306 to 309)	(7.6 to 8.2)	(1.5 to 1.7)	(101478 to 109847)	(20701 to 22409)	(597 to 647)	(0.76 to 0.82)			(12.2 to 13.1)	(1.5 to 1.6)	(20200 to 21730)	(616 to 663)	(1.2 to 1.3)	(2.47 to 2.5)	(24.7 to 25.1)
Race/skin color	White	1.28309e+07	62.677	320.8	10.6409	2.17074	136532	27852.6	460.672	1.06409	Race/skin color	White	16.6456	2.06406	26483.7	484.483	1.66456	2.30267	22.5459
			(62.5 to 62.9)	(319 to 322)	(10.2 to 11.1)	(2.1 to 2.3)	(131058 to 142007)	(26736 to 28969)	(443 to 480)	(1.0 to 1.1)			(16.0 to 17.3)	(2.0 to 2.1)	(25499 to 27468)	(467 to 503)	(1.6 to 1.7)	(2.29 to 2.32)	(22.4 to 22.7)
	Black	3.11168e+06	61.8988	338.003	17.4926	3.56848	54431.2	11104	280.231	1.74926		Black	23.737	2.94338	9158.86	339.745	2.3737	2.53966	21.0789
			(61.5 to 62.3)	(335 to 341)	(16.3 to 18.7)	(3.3 to 3.8)	(50737 to 58125)	(10350 to 11858)	(262 to 301)	(1.6 to 1.9)			(22.2 to 25.3)	(2.8 to 3.1)	(8566 to 9751)	(319 to 363)	(2.2 to 2.5)	(2.5 to 2.6)	(20.8 to 21.4)
	Brown	1.09426e+07	61.7803	306.348	8.42201	1.71809	92159	18800.4	582.042	0.842201		Brown	12.5677	1.5584	17053	641.685	1.25677	2.59681	24.0829
			(61.6 to 62.0)	(305 to 308)	(8.1 to 8.7)	(1.7 to 1.8)	(88676 to 95642)	(18090 to 19511)	(561 to 605)	(0.8 to 0.9)			(12.1 to 13.0)	(1.5 to 1.6)	(16452 to 17654)	(620 to 665)	(1.2 to 1.3)	(2.58 to 2.61)	(23.9 to 24.3)
	Yellow or indigenous	394994	62.839	303.76	7.25525	1.48007	2865.78	584.62	675.643	0.725525		Yellow or indigenous	11.7391	1.45565	574.972	686.981	1.17391	2.51825	25.0434
			(61.7 to 64.0)	(296 to 311)	(5.7 to 8.8)	(1.2 to 1.8)	(2245 to 3487)	(458 to 711)	(555 to 863)	(0.6 to 0.9)			(9.3 to 14.2)	(1.2 to 1.8)	(454 to 696)	(568 to 870)	(0.9 to 1.4)	(2.4 to 2.6)	(24.0 to 26.1)
Education Level	High-school Inc.	1.9003e+07	62.6418	323.517	12.0957	2.46753	229855	46890.5	405.263	1.20957	Education Level	High-school Inc.	17.8293	2.21084	42012.6	452.317	1.78293	2.45304	22.2309
			(62.5 to 62.8)	(322 to 325)	(11.7 to 12.5)	(2.4 to 2.5)	(223072 to 236639)	(45507 to 48274)	(394 to 418)	(1.2 to 1.3)			(17.3 to 18.3)	(2.1 to 2.3)	(40852 to 43173)	(440 to 465)	(1.7 to 1.8)	(2.4 to 2.5)	(22.1 to 22.4)
	High-school	4.62957e+06	60.349	301.472	6.93598	1.41494	32110.6	6550.56	706.744	0.693598		High-school	10.8109	1.34055	6206.17	745.963	1.08109	2.57707	25.099
			(60.1 to 60.6)	(299 to 304)	(6.5 to 7.4)	(1.3 to 1.5)	(30086 to 34136)	(6137 to 6964)	(665 to 754)	(0.6 to 0.7)			(10.2 to 11.4)	(1.3 to 1.4)	(5841 to 6572)	(704 to 793)	(1.0 to 1.1)	(2.6 to 2.6)	(24.8 to 25.4)
	Incomplete College	554049	61	300.821	5.76258	1.17557	3192.75	651.321	850.654	0.576258		Incomplete College	9.68074	1.20041	665.086	833.048	0.968074	2.47001	24.9983
			(60.1 to 61.9)	(295 to 307)	(4.8 to 6.7)	(1.0 to 1.4)	(2653 to 3732)	(541 to 761)	(728 to 1024)	(0.5 to 0.7)			(8.1 to 11.2)	(1.0 to 1.4)	(559 to 771)	(719 to 991)	(0.8 to 1.1)	(2.4 to 2.5)	(24.2 to 25.8)
	College	3.09429e+06	62.0412	290.28	5.02908	1.02593	15561.5	3174.54	974.723	0.502908		College	8.52345	1.05691	3270.38	946.157	0.852345	2.40755	25.6577
			(61.7 to 62.4)	(288 to 293)	(4.6 to 5.5)	(0.9 to 1.1)	(14234 to 16889)	(2904 to 3445)	(898 to 1066)	(0.46 to 0.55)			(7.9 to 9.2)	(1.0 to 1.1)	(3017 to 3524)	(878 to 1026)	(0.8 to 0.9)	(2.38 to 2.43)	(25.3 to 26.0)
Total		2.72809e+07	62.1769	315.985	10.3912	2.11981	283482	57830.3	471.741	1.03912	Total		15.5518	1.92843	52609.2	518.558	1.55518	2.46857	23.1114
			(62.0 to 62.3)	(315 to 317)	(10.1 to 10.7)	(2.1 to 2.2)	(276043 to 290921)	(56313 to 59348)	(460 to 484)	(1.01 to 1.07)			(15.2 to 15.9)	(1.9 to 2.0)	(51328 to 53890)	(506 to 532)	(1.5 to 1.6)	(2.46 to 2.48)	(23.0 to 23.2)
																		5

## Sheet: eTable_5
eTable 5. Estimated outcomes of lung cancer screening under USPSTF-2013a eligibility criteria by socio-demographic characteristics in Brazil, 2019.											eTable 5. Estimated outcomes of lung cancer screening under USPSTF-2013a eligibility criteria by socio-demographic characteristics in Brazil, 2019. (continuation)
					LCDRAT Model								LCRAT Model					YLG
		Elegible to screening (pop)	Mean age among screening-eligible individuals (CI 95%)	Mean of False-positive CT lung screens per 1000 (CI 95%)	Mean of Number of lung cancer deaths per 1000 (CI 95%)	Mean of Screening reduced lung cancer deaths per 1000 (CI 95%)	Number of lung cancer deaths in the absence of screening (CI 95%)	Number of preventable lung cancer deaths elegible (CI 95%)	NNS to prevent 1 lung cancer death (CI 95%)	Mean 5-year lung cancer death risk (CI 95%)			Mean of Number with lung cancer diagnosed per 1000 (CI 95%)	Mean of Screening increase lung cancer diagnosis per 1000 (CI 95%)	Number of screening increase lung cancer diagnosis (CI 95%)	NNS to diagnosis 1 lung cancer case (CI 95%)	Mean 5-year lung cancer risk (CI 95%)	Mean Years of life gained (YLG) if lung cancer is found early due to screening (CI 95%)	Mean YLG if lung cancer death is averted due to screening (CI 95%)
Geographic Regions	N	210994	64.0628	385.125	30.6795	6.25863	6473.18	1320.53	159.779	3.06795	Geographic Regions	N	43.8432	5.43656	1147.08	183.94	4.38432	2.22223	18.7032
			(63.4 to 64.7)	(381 to 389)	(28 to 33.4)	(5.7 to 6.8)	(5906 to 7041)	(1205 to 1436)	(147 to 175)	(2.8 to 3.34)			(40.3 to 47.4)	(5 to 5.9)	(1054 to 1240)	(170 to 200)	(4.03 to 4.74)	(2.17 to 2.27)	(18.2 to 19.2)
	NE	1.10476e+06	64.798	385.901	30.1018	6.14077	33255.2	6784.06	162.846	3.01018		NE	43.2922	5.36823	5930.59	186.281	4.32922	2.13518	18.2143
			(64.4 to 65.2)	(383 to 389)	(28.4 to 31.8)	(5.8 to 6.5)	(31404 to 35107)	(6406 to 7162)	(154 to 172)	(2.84 to 3.18)			(41.1 to 45.5)	(5.1 to 5.6)	(5627 to 6234)	(177 to 196)	(4.11 to 4.55)	(2.1 to 2.17)	(17.9 to 18.6)
	SE	2.5773e+06	64.1103	379.261	25.1289	5.12629	64764.6	13212	195.073	2.51289		SE	37.4264	4.64087	11960.9	215.477	3.74264	2.14998	18.7696
			(63.7 to 64.6)	(376 to 382)	(23.5 to 26.8)	(4.8 to 5.5)	(60573 to 68956)	(12357 to 14067)	(183 to 209)	(2.35 to 2.68)			(35.2 to 39.7)	(4.4 to 4.9)	(11250 to 12672)	(203 to 229)	(3.52 to 3.97)	(2.11 to 2.19)	(18.4 to 19.1)
	S	924716	63.6889	382.255	26.3397	5.37331	24356.8	4968.78	186.105	2.63397		S	39.5119	4.89948	4530.63	204.103	3.95119	2.12509	18.8263
			(63.1 to 64.2)	(379 to 386)	(24.3 to 28.4)	(5 to 5.8)	(22474 to 26240)	(4585 to 5353)	(173 to 202)	(2.43 to 2.84)			(36.7 to 42.3)	(4.6 to 5.2)	(4209 to 4852)	(191 to 220)	(3.67 to 4.23)	(2.08 to 2.17)	(18.3 to 19.3)
	MW	326556	63.4	376.752	24.6004	5.01849	8033.41	1638.82	199.263	2.46004		MW	36.4142	4.51536	1474.52	221.466	3.64142	2.2383	19.3264
			(62.7 to 64.1)	(372 to 381)	(22.1 to 27.1)	(4.5 to 5.5)	(7214 to 8853)	(1472 to 1806)	(181 to 222)	(2.21 to 2.71)			(32.9 to 39.9)	(4.1 to 4.9)	(1333 to 1616)	(202 to 245)	(3.29 to 3.99)	(2.18 to 2.3)	(18.7 to 19.9)
Age in years	50-60	1.9326e+06	57.4755	352.959	12.3354	2.51642	23839.4	4863.23	397.389	1.23354	Age in years	50-60	19.9877	2.47847	4789.88	403.475	1.99877	2.55053	23.6232
			(57.4 to 57.6)	(351 to 355)	(11.8 to 12.8)	(2.4 to 2.6)	(22885 to 24793)	(4669 to 5058)	(382 to 414)	(1.18 to 1.28)			(19.3 to 20.7)	(2.4 to 2.6)	(4621 to 4959)	(390 to 418)	(1.93 to 2.07)	(2.53 to 2.57)	(23.4 to 23.8)
	61-70	2.29022e+06	64.921	386.667	26.6352	5.43359	61000.5	12444.1	184.04	2.66352		61-70	39.4401	4.89058	11200.5	204.475	3.94401	2.13795	17.8518
			(64.8 to 65.1)	(385 to 388)	(25.7 to 27.6)	(5.2 to 5.6)	(58895 to 63106)	(12015 to 12874)	(178 to 191)	(2.57 to 2.76)			(38.2 to 40.7)	(4.7 to 5)	(10839 to 11562)	(198 to 211)	(3.82 to 4.07)	(2.12 to 2.16)	(17.7 to 18)
	71-80	921508	74.73	426.481	58.5573	11.9457	53961	11008	83.7122	5.85573		71-80	80.858	10.0264	9239.4	99.7368	8.0858	1.49728	11.4466
			(74.5 to 75)	(424 to 429)	(55.8 to 61.3)	(11.4 to 12.5)	(51415 to 56508)	(10489 to 11528)	(80 to 88)	(5.58 to 6.13)			(77.2 to 84.6)	(9.6 to 10.5)	(8816 to 9662)	(95 to 105)	(7.72 to 8.46)	(1.47 to 1.53)	(11.2 to 11.7)
Sex	Male	3.05369e+06	64.2375	386.993	30.5461	6.23141	93278.3	19028.8	160.477	3.05461	Sex	Male	43.641	5.41149	16525	184.792	4.3641	2.12474	17.7132
			(63.9 to 64.5)	(385 to 389)	(29.3 to 31.8)	(6 to 6.5)	(89597 to 96959)	(18278 to 19780)	(154 to 167)	(2.93 to 3.18)			(42.1 to 45.2)	(5.2 to 5.6)	(15923 to 17127)	(178 to 192)	(4.21 to 4.52)	(2.1 to 2.15)	(17.5 to 17.9)
	Female	2.09064e+06	64.0793	374.407	22.5444	4.59906	47132.2	9614.96	217.436	2.25444		Female	34.8186	4.31751	9026.34	231.615	3.48186	2.22479	20.3112
			(63.7 to 64.5)	(372 to 377)	(21.3 to 23.8)	(4.3 to 4.9)	(44538 to 49726)	(9086 to 10144)	(206 to 230)	(2.13 to 2.38)			(33 to 36.6)	(4.1 to 4.5)	(8565 to 9488)	(220 to 244)	(3.3 to 3.66)	(2.2 to 2.25)	(20 to 20.6)
Race/skin color	White	2.51253e+06	64.3364	387.056	28.2732	5.76773	71037.2	14491.6	173.378	2.82732	Race/skin color	White	43.3059	5.36994	13492.1	186.222	4.33059	2.02243	18.3599
			(64 to 64.7)	(385 to 389)	(26.9 to 29.7)	(5.5 to 6.1)	(67467 to 74608)	(13763 to 15220)	(165 to 183)	(2.69 to 2.97)			(41.3 to 45.3)	(5.1 to 5.6)	(12873 to 14112)	(178 to 195)	(4.13 to 4.53)	(2 to 2.05)	(18.1 to 18.7)
	Black	491527	63.8956	405.771	45.4407	9.2699	22335.3	4556.4	107.876	4.54407		Black	60.4569	7.49666	3684.81	133.393	6.04569	2.17591	16.6518
			(63.2 to 64.6)	(402 to 410)	(41.8 to 49.1)	(8.5 to 10)	(20559 to 24112)	(4194 to 4919)	(100 to 117)	(4.18 to 4.91)			(55.9 to 65)	(6.9 to 8.1)	(3406 to 3964)	(124 to 144)	(5.59 to 6.5)	(2.12 to 2.23)	(16.1 to 17.2)
	Brown	2.07384e+06	64.1016	372.623	22.668	4.62428	47009.8	9590	216.25	2.2668		Brown	32.9374	4.08424	8470.05	244.843	3.29374	2.2742	19.3646
			(63.8 to 64.4)	(371 to 375)	(21.6 to 23.7)	(4.4 to 4.8)	(44890 to 49130)	(9158 to 10022)	(207 to 226)	(2.16 to 2.37)			(31.6 to 34.3)	(3.9 to 4.3)	(8116 to 8824)	(235 to 256)	(3.16 to 3.43)	(2.25 to 2.3)	(19.1 to 19.6)
	Yellow or indigenous	66430.1	64.8421	374.017	21.4006	4.36572	1421.65	290.016	229.057	2.14006		Yellow or indigenous	34.8282	4.3187	286.892	231.551	3.48282	2.25403	20.7613
			(63 to 66.7)	(361 to 387)	(15.1 to 27.7)	(3.1 to 5.6)	(1006 to 1837)	(205 to 375)	(177 to 324)	(1.51 to 2.77)			(25.1 to 44.6)	(3.1 to 5.5)	(207 to 367)	(181 to 321)	(2.51 to 4.46)	(2.09 to 2.42)	(19.1 to 22.4)
Education Level	High-school Inc.	3.73721e+06	64.4377	387.085	30.3057	6.18236	113259	23104.8	161.751	3.03057	Education Level	High-school Inc.	43.7813	5.42888	20288.8	184.2	4.37813	2.144	18.1483
			(64.2 to 64.7)	(385 to 389)	(29.2 to 31.4)	(6 to 6.4)	(109220 to 117298)	(22281 to 23929)	(156 to 168)	(2.92 to 3.14)			(42.3 to 45.2)	(5.2 to 5.6)	(19619 to 20959)	(178 to 190)	(4.23 to 4.52)	(2.12 to 2.17)	(17.9 to 18.4)
	High-school	869745	62.9043	370.171	20.2062	4.12207	17574.2	3585.15	242.597	2.02062		High-school	30.7172	3.80893	3312.8	262.541	3.07172	2.25703	19.9394
			(62.3 to 63.5)	(366 to 374)	(18.6 to 21.8)	(3.8 to 4.5)	(16148 to 19000)	(3294 to 3876)	(224 to 264)	(1.86 to 2.18)			(28.4 to 33.1)	(3.5 to 4.1)	(3061 to 3565)	(244 to 284)	(2.84 to 3.31)	(2.21 to 2.3)	(19.4 to 20.4)
	Incomplete College	124596	63.1333	359.472	15.0676	3.07379	1877.36	382.981	325.331	1.50676		Incomplete College	24.3368	3.01776	376	331.372	2.43368	2.25752	21.3484
			(61.5 to 64.7)	(349 to 370)	(11.5 to 18.6)	(2.3 to 3.8)	(1435 to 2320)	(293 to 473)	(263 to 426)	(1.15 to 1.86)			(18.8 to 29.8)	(2.3 to 3.7)	(291 to 461)	(270 to 428)	(1.88 to 2.98)	(2.14 to 2.37)	(20 to 22.7)
	College	412775	63.9596	360.296	15.6727	3.19723	6469.3	1319.74	312.771	1.56727		College	26.145	3.24198	1338.21	308.453	2.6145	2.14679	21.084
			(63.2 to 64.8)	(355 to 365)	(13.7 to 17.7)	(2.8 to 3.6)	(5649 to 7290)	(1152 to 1487)	(278 to 358)	(1.37 to 1.77)			(23.2 to 29.1)	(2.9 to 3.6)	(1187 to 1489)	(277 to 348)	(2.32 to 2.91)	(2.09 to 2.21)	(20.3 to 21.8)
Total		5.14432e+06	64.1805	382.455	27.6608	5.64281	142296	29028.4	177.217	2.76608	Total		40.4598	5.01702	25809.2	199.322	4.04598	2.16081	18.65
			(63.9 to 64.4)	(381 to 384)	(26.8 to 28.6)	(5.5 to 5.8)	(137658 to 146934)	(28082 to 29975)	(172 to 183)	(2.68 to 2.86)			(39.2 to 41.7)	(4.9 to 5.2)	(25036 to 26582)	(194 to 205)	(3.92 to 4.17)	(2.14 to 2.18)	(18.5 to 18.8)

## Sheet: eTable_6
eTable 6. Estimated outcomes of lung cancer screening under USPSTF-2021b eligibility criteria by socio-demographic characteristics in Brazil, 2019.											eTable 6. Estimated outcomes of lung cancer screening under USPSTF-2021b eligibility criteria by socio-demographic characteristics in Brazil, 2019. (continuation)
					LCDRAT Model								LCRAT Model					YLG
		Elegible to screening (pop)	Mean age among screening-eligible individuals (CI 95%)	Mean of False-positive CT lung screens per 1000 (CI 95%)	Mean of Number of lung cancer deaths per 1000 (CI 95%)	Mean of Screening reduced lung cancer deaths per 1000 (CI 95%)	Number of lung cancer deaths in the absence of screening (CI 95%)	Number of preventable lung cancer deaths elegible (CI 95%)	NNS to prevent 1 lung cancer death (CI 95%)	Mean 5-year lung cancer death risk (CI 95%)			Mean of Number with lung cancer diagnosed per 1000 (CI 95%)	Mean of Screening increase lung cancer diagnosis per 1000 (CI 95%)	Number of screening increase lung cancer diagnosis (CI 95%)	NNS to diagnosis 1 lung cancer case (CI 95%)	Mean 5-year lung cancer risk (CI 95%)	Mean Years of life gained (YLG) if lung cancer is found early due to screening (CI 95%)	Mean YLG if lung cancer death is averted due to screening (CI 95%)
Geographic Regions	N	210994	61.5485	362.404	22.2982	4.54884	4704.79	959.776	219.836	2.22982	Geographic Regions	N	32.4921	4.02902	850.097	248.199	3.24921	2.35143	21.1517
			(61.0 to 62.1)	(358 to 366)	(20.3 to 24.2)	(4.2 to 4.9)	(4293 to 5116)	(876 to 1044)	(202 to 241)	(2.0 to 2.4)			(29.9 to 35.1)	(3.7 to 4.3)	(782 to 918)	(230 to 270)	(3.00 to 3.5])	(2.3 to 2.4)	(20.6 to 21.7)
	NE	1.10476e+06	62.0242	363.633	21.6485	4.41629	23916.3	4878.93	226.434	2.16485		NE	31.9654	3.96371	4378.94	252.289	3.19654	2.26625	20.8191
			(61.6 to 62.4)	(361 to 366)	(20.5 to 22.8)	(4.2 to 4.7)	(22620 to 25213)	(4614 to 5143)	(215 to 239)	(2.1 to 2.3)			(30.4 to 33.5)	(3.8 to 4.2)	(4165 to 4593)	(241 to 265)	(3.0 to 3.3)	(2.2 to 2.3)	(20.5 to 21.1)
	SE	2.5773e+06	61.9391	361.553	18.8575	3.84693	48601.5	9914.7	259.947	1.88575		SE	28.8517	3.57761	9220.57	279.516	2.88517	2.21961	20.7653
			(61.5 to 62.3)	(359 to 364)	(17.7 to 20)	(3.6 to 4.1)	(45655 to 51548)	(9314 to 10516)	(245 to 277)	(1.8 to 2.0)			(27.3 to 30.4)	(3.4 to 3.8)	(8718 to 9723)	(265 to 296)	(2.7 to 3.0)	(2.19 to 2.25)	(20.4 to 21.1)
	S	924716	61.4411	363.186	19.4916	3.97628	18024.2	3676.93	251.491	1.94916		S	30.0809	3.73003	3449.22	268.094	3.00809	2.19394	20.876
			(60.9 to 61.9)	(360 to 366)	(18 to 20.9)	(3.7 to 4.3)	(16682 to 19366)	(3403 to 3951)	(234 to 272)	(1.8 to 2.1)			(28.1 to 32.1)	(3.5 to 4)	(3219 to 3679)	(251 to 287)	(2.8 to 3.2)	(2.16 to 2.23)	(20.4 to 21.3)
	MW	326556	60.8488	357.401	18.1652	3.70571	5931.96	1210.12	269.854	1.81652		MW	27.5781	3.41969	1116.72	292.424	2.75781	2.32555	21.5844
			(60.2 to 61.5)	(353 to 361)	(16.4 to 19.9)	(3.3 to 4.1)	(5353 to 6511)	(1092 to 1328)	(246 to 299)	(1.6 to 2.0)			(25.1 to 30.1)	(3.1 to 3.7)	(1016 to 1217)	(268 to 321)	(2.5 to 3.0]	(2.3 to 2.4)	(21 to 22.1)
Age in years	50-60	4.35274e+06	55.3017	332.131	8.44721	1.72323	36768.5	7500.77	580.306	0.844721	Age in years	50-60	14.2929	1.77232	7714.46	564.231	1.42929	2.60987	25.9378
			(55.2 to 55.4)	(331 to 334)	(8.2 to 8.7)	(1.7 to 1.8)	(35532 to 38005)	(7248 to 7753)	(561 to 601)	(0.8 to 0.9)			(13.9 to 14.7)	(1.7 to 1.8)	(7489 to 7940)	(548 to 581)	(1.4 to 1.5)	(2.6 to 2.62)	(25.8 to 26.1)
	61-70	2.92299e+06	64.9426	379.176	23.3115	4.75554	68139.3	13900.4	210.281	2.33115		61-70	35.0354	4.34439	12698.6	230.182	3.50354	2.10918	18.095
			(64.8 to 65.1)	(378 to 381)	(22.5 to 24.1)	(4.6 to 4.9)	(65834 to 70445)	(13430 to 14371)	(203 to 218)	(2.3 to 2.4)			(33.9 to 36.1)	(4.2 to 4.5)	(12303 to 13094)	(223 to 238)	(3.4 to 3.6)	(2.09 to 2.13)	(17.9 to 18.3)
	71-80	1.10455e+06	74.7147	418.387	51.6824	10.5432	57085.7	11645.5	94.8478	5.16824		71-80	72.1636	8.94828	9883.81	111.753	7.21636	1.48662	11.6546
			(74.5 to 74.9)	(416 to 421)	(49.2 to 54.1)	(10.0 to 11)	(54362 to 59809)	(11090 to 12201)	(91 to 100)	(4.9 to 5.4)			(68.9 to 75.4)	(8.5 to 9.4)	(9434 to 10333)	(107 to 117)	(6.9 to 7.5)	(1.46 to 1.51)	(11.5 to 11.9)
Sex	Male	4.87252e+06	61.7849	367.353	22.9193	4.67555	111675	22781.7	213.879	2.29193	Sex	Male	33.4341	4.14582	20200.6	241.207	3.34341	2.24333	19.8981
			(61.5 to 62.1)	(366 to 369)	(22 to 23.8)	(4.5 to 4.9)	(107345 to 116005)	(21898 to 23665)	(206 to 223)	(2.2 to 2.4)			(32.3 to 34.6)	(4 to 4.3)	(19487 to 20914)	(233 to 250)	(3.2 to 3.5)	(2.2 to 2.3)	(19.7 to 20.1)
	Female	3.50776e+06	61.6011	354.127	16.1665	3.29796	56708.2	11568.5	303.217	1.61665		Female	25.7848	3.19731	11215.4	312.763	2.57848	2.28615	22.5683
			(61.3 to 61.9)	(352 to 356)	(15.3 to 17)	(3.1 to 3.5)	(53822 to 59595)	(10980 to 12157)	(289 to 319)	(1.5 to 1.7)			(24.6 to 27)	(3.1 to 3.3)	(10701 to 11730)	(299 to 328)	(2.5 to 2.7)	(2.2 to 2.3)	(22.3 to 22.9)
Race/skin color	White	4.09069e+06	62.0235	368.212	21.0913	4.30262	86277.9	17600.7	232.416	2.10913	Race/skin color	White	33.1822	4.11459	16831.5	243.038	3.31822	2.1	20.4186
			(61.7 to 62.4)	(366 to 370)	(20.1 to 22.1)	(4.1 to 4.5)	(82112 to 90444)	(16751 to 18451)	(222 to 244)	(2.0 to 2.2)			(31.7 to 34.6)	(3.9 to 4.3)	(16103 to 17560)	(233 to 254)	(3.2 to 3.5)	(2.1 to 2.1)	(20.1 to 20.7)
	Black	839171	61.5233	384.329	32.9777	6.72745	27673.9	5645.48	148.645	3.29777		Black	44.941	5.57269	4676.44	179.447	4.4941	2.28757	18.807
			(60.9 to 62.1)	(381 to 388)	(30.4 to 35.6)	(6.2 to 7.3)	(25504 to 29843)	(5203 to 6088)	(138 to 161)	(3.0 to 3.6)			(41.7 to 48.2)	(5.2 to 6)	(4336 to 5017)	(167 to 194)	(4.2 to 4.8)	(2.2 to 2.3)	(18.3 to 19.3)
	Brown	3.3305e+06	61.4941	351.403	16.3455	3.33449	54438.8	11105.5	299.896	1.63455		Brown	24.4027	3.02593	10077.9	330.477	2.44027	2.38574	21.8868
			(61.2 to 61.8)	(349 to 353)	(15.6 to 17.1)	(3.2 to 3.5)	(52028 to 56849)	(10614 to 11597)	(287 to 314)	(1.6 to 1.7)			(23.4 to 25.4)	(2.9 to 3.1)	(9673 to 10483)	(318 to 344)	(2.3 to 2.5)	(2.4 to 2.4)	(21.6 to 22.2)
	Yellow or indigenous	119925	62	355.091	15.5756	3.17742	1867.9	381.052	314.72	1.55756		Yellow or indigenous	25.9551	3.21843	385.969	310.711	2.59551	2.33359	23.3856
			(60.1 to 63.9)	(344 to 366)	(11.1 to 20)	(2.3 to 4.1)	(1335 to 2401)	(272 to 490)	(245 to 440)	(1.1 to 2.0)			(19.1 to 32.8)	(2.4 to 4.1)	(284 to 488)	(246 to 423)	(1.9 to 3.3)	(2.2 to 2.46)	(21.7 to 25)
Education Level	High-school Inc.	6.04797e+06	61.9773	366.929	22.331	4.55552	135057	27551.7	219.514	2.2331	Education Level	High-school Inc.	33.0903	4.10319	24816	243.713	3.30903	2.24788	20.414
			(61.7 to 62.2)	(365 to 368)	(21.6 to 23.1)	(4.4 to 4.7)	(130379 to 139735)	(26597 to 28506)	(212 to 227)	(2.2 to 2.3)			(32 to 34.1)	(4 to 4.2)	(24036 to 25596)	(236 to 252)	(3.2 to 3.4)	(2.2 to 2.3)	(20.2 to 20.6)
	High-school	1.38664e+06	60.2738	349.704	14.6363	2.9858	20295.3	4140.23	334.919	1.46363		High-school	22.8998	2.83958	3937.48	352.165	2.28998	2.35779	22.3991
			(59.8 to 60.8)	(346 to 353)	(13.5 to 15.8)	(2.8 to 3.2)	(18702 to 21889)	(3815 to 4465)	(311 to 363)	(1.4 to 1.6)			(21.3 to 24.5)	(2.6 to 3.0)	(3655 to 4220)	(329 to 379)	(2.1 to 2.5)	(2.3 to 2.4)	(21.9 to 22.9)
	Incomplete College	186272	60.3947	342.222	11.1824	2.28122	2082.98	424.927	438.362	1.11824		Incomplete College	18.7658	2.32696	433.447	429.746	1.87658	2.31583	23.3969
			(58.9 to 61.9)	(333 to 352)	(8.8 to 13.6)	(1.8 to 2.8)	(1633 to 2533)	(333 to 517)	(360 to 559)	(0.9 to 1.4)			(15 to 22.5)	(1.9 to 2.8)	(347 to 520)	(358 to 537)	(1.5 to 2.3)	(2.2 to 2.4)	(22.1 to 24.7)
	College	759394	61.8859	340.434	11.424	2.3305	8675.34	1769.77	429.092	1.1424		College	19.4873	2.41642	1835.02	413.835	1.94873	2.19708	23.1923
			(61.2 to 62.6)	(336 to 345)	(10.1 to 12.8)	(2.1 to 2.6)	(7641 to 9710)	(1559 to 1981)	(383 to 487)	(1.0 to 1.3)			(17.5 to 21.5)	(2.2 to 2.7)	(1643 to 2027)	(375 to 462)	(1.8 to 2.2)	(2.2 to 2.3)	(22.5 to 23.9)
Total		8.38028e+06	61.713	362.177	20.277	4.13652	169927	34665.2	241.749	2.0277	Total		30.441	3.77468	31632.9	264.923	3.0441	2.26008	20.9429
			(61.5 to 61.9)	(361 to 364)	(19.6 to 20.9)	(4.0 to 4.3)	(164595 to 175259)	(33577 to 35753)	(234 to 250)	(2.0 to 2.1)			(29.6 to 31.3)	(3.7 to 3.9)	(30738 to 32528)	(258 to 273)	(3.0 to 3.1)	(2.2 to 2.3)	(20.8 to 21.1)
